# Supplementary material for: A new polystomatid (Monogenea, Polystomatidae) from the mouth of the North American freshwater turtle Pseudemys nelsoni
Source: Zookeys. 2015 Nov 23;(539):1–9. doi: 10.3897/zookeys.539.6108 (PMC4714053; doi:10.3897/zookeys.539.6108)
Supplement: XML Treatment for Polystomoides nelsoni [file zookeys.539.6108-treatment1.xml]

<!DOCTYPE tp:taxon-treatment
  PUBLIC "-//TaxonX//DTD Taxonomic Treatment Publishing DTD v0 20100105//EN" "tax-treatment-NSO.dtd">
<tp:taxon-treatment xmlns:tp="http://www.plazi.org/taxpub"><tp:treatment-meta><kwd-group><label>Taxon classification</label><kwd><named-content content-type="kingdom">Animalia</named-content></kwd><kwd><named-content content-type="order">Polystomatidea</named-content></kwd><kwd><named-content content-type="family">Polystomatidae</named-content></kwd></kwd-group><mixed-citation publication-type="journal"><person-group><name><surname>Du Preez</surname><given-names>Louis H.</given-names></name><name><surname>Van Rooyen</surname><given-names>Michelle</given-names></name></person-group><article-title>A new polystomatid (<tp:taxon-name><tp:taxon-name-part taxon-name-part-type="class">Monogenea</tp:taxon-name-part></tp:taxon-name>, <tp:taxon-name><tp:taxon-name-part taxon-name-part-type="family">Polystomatidae</tp:taxon-name-part></tp:taxon-name>) from the mouth of the North American freshwater turtle <italic><tp:taxon-name><tp:taxon-name-part taxon-name-part-type="genus">Pseudemys</tp:taxon-name-part> <tp:taxon-name-part taxon-name-part-type="species">nelsoni</tp:taxon-name-part></tp:taxon-name></italic></article-title><source>Zookeys</source><day>23</day><month>11</month><year>2015</year><volume>2015</volume><issue>539</issue><fpage>1</fpage><lpage>9</lpage><pub-id pub-id-type="doi">10.3897/zookeys.539.6108</pub-id></mixed-citation></tp:treatment-meta><tp:nomenclature><tp:taxon-name>
                            <tp:taxon-name-part taxon-name-part-type="genus">Polystomoides</tp:taxon-name-part>
                            <tp:taxon-name-part taxon-name-part-type="species">nelsoni</tp:taxon-name-part>
                        <object-id xmlns:xlink="http://www.w3.org/1999/xlink" content-type="zoobank" xlink:type="simple">http://zoobank.org/757AA55C-4C80-4075-9B57-A297833F70DA</object-id></tp:taxon-name><tp:taxon-status xmlns:xlink="http://www.w3.org/1999/xlink" xlink:type="simple">sp. n.</tp:taxon-status><xref ref-type="fig" rid="F1">Figs 1</xref><xref ref-type="fig" rid="F2">, 2</xref></tp:nomenclature><tp:treatment-sec sec-type="Specimens studied"><title>Specimens studied.</title><p>Morphological description based on ten sexually mature worms. Holotype (<named-content xmlns:xlink="http://www.w3.org/1999/xlink" content-type="dwc:institutional_code" xlink:type="simple"><named-content content-type="dwc:institutional_code" xlink:type="simple">NMB</named-content></named-content> 380) nine paratypes (<named-content xmlns:xlink="http://www.w3.org/1999/xlink" content-type="dwc:institutional_code" xlink:type="simple"><named-content content-type="dwc:institutional_code" xlink:type="simple">NMB</named-content></named-content> 381–389) deposited in the Parasitic Worm Collection, National Museum, Aliwal Street, Bloemfontein, South Africa.</p></tp:treatment-sec><tp:treatment-sec sec-type="Type host"><title>Type host.</title><p><italic><tp:taxon-name><tp:taxon-name-part taxon-name-part-type="genus">Pseudemys</tp:taxon-name-part> <tp:taxon-name-part taxon-name-part-type="species">nelsoni</tp:taxon-name-part></tp:taxon-name></italic> (Carr, 1938) sexually mature male.</p></tp:treatment-sec><tp:treatment-sec sec-type="Type locality"><title>Type locality.</title><p>United States Geological Survey <named-content xmlns:xlink="http://www.w3.org/1999/xlink" content-type="dwc:institutional_code" xlink:type="simple">USGS</named-content>-BRD facility, 7920 N.W. 71st St., Gainesville, Florida, USA (<named-content xmlns:xlink="http://www.w3.org/1999/xlink" content-type="dwc:verbatimCoordinates" xlink:type="simple">29°43'31"N, 82°25'04"W</named-content>).</p></tp:treatment-sec><tp:treatment-sec sec-type="Etymology"><title>Etymology.</title><p>The species is named after the host.</p></tp:treatment-sec><tp:treatment-sec sec-type="Site"><title>Site.</title><p>Mouth.</p></tp:treatment-sec><tp:treatment-sec sec-type="Description"><title>Description.</title><p>Based on ten egg-producing adults. The average measurement is given, followed by the range given in parentheses. Measurements are given in micrometres (µm). Larval (oncomiracidia) measurements are given for the marginal hooklets.</p><p><italic>Adult</italic>: General characteristics given of mature, egg-producing parasite (Figure <xref ref-type="fig" rid="F1">1</xref>). Body elongated and ellipsoid, total length 5.707 (3.052–7.378), greatest width 2.278 (1.276–2.751), width at vagina 2.270 (1.276–2.739), haptor length 1.310 (912–1.616), haptor width 1.931 (1.232–2.182); haptor length to body length ratio 0.23; six haptoral suckers, mean diameter 564 (148–781), haptors internally supported by an elaborate skeletal structure. Two pairs of hamuli: inner pair 69 (48–95) long with a hamulus hook length of 21 (17–26); outer pair 138 (104–173) long with a hamulus hook length of 22 (19–26). Mouth sub-terminal. False oral sucker 788 (398–1 036) wide; pharynx length 539 (345–917), width 658 (391–881). Intestine bifurcates with no diverticula and no anastomoses present; caeca extend to the end of the body proper and do not join posteriorly nor do they extend into the haptor. Testis compact, mid-ventral, medial, and posterior to ovary (Figure <xref ref-type="fig" rid="F1">1</xref>); 401 (108–687) long and 564 (148–781) wide. Genital atrium median, ventral, posterior to intestinal bifurcation: 586 (302–816) in length with 123 (108–132) spines, 101 (93–106) long. Ovary, dextral, anterior, 38% of body length; ovary length 251 (102–330), and width 86 (27–124). Short tubular uterus anterior to ovary, containing up to eight eggs; length 227 (182–274), and width 144 (118–194). No intra-uterine development, operculated egg. Vitellarium extends throughout most of the body proper posterior to the pharynx except the central area around the gonads (Figure <xref ref-type="fig" rid="F1">1</xref>). <bold>Oncomiracidia.</bold> Marginal hooklets were observed and measured on slides prepared from incubated oncomiracidia (Figure <xref ref-type="fig" rid="F2">2</xref>). Marginal hooklet I found to be 28 (25–30) and hooklets II – VIII 27 (25–29).</p><fig id="F1" position="float" orientation="portrait"><label>Figure 1.</label><caption><p><italic><tp:taxon-name><tp:taxon-name-part taxon-name-part-type="genus">Polystomoides</tp:taxon-name-part> <tp:taxon-name-part taxon-name-part-type="species">nelsoni</tp:taxon-name-part></tp:taxon-name></italic> sp. n. Ventral view of holotype; the dotted line indicates the outline of the vitellarium. Abbreviations: eg, egg; gb, genital bulb; ha, hamulus; hp, haptor; ic, intestinal caecum; mo, mouth; ov, ovary; ph, pharynx; su, sucker; te, testis; va, vagina; vd, vas deferens; vi, vitellarium; vt, vitelline duct. Scale bar: 1 mm.</p></caption><graphic xmlns:xlink="http://www.w3.org/1999/xlink" xlink:href="zookeys-539-001-g001.jpg" position="float" orientation="portrait" xlink:type="simple" id="oo_65749.jpg"/></fig><fig id="F2" position="float" orientation="portrait"><label>Figure 2.</label><caption><p><italic><tp:taxon-name><tp:taxon-name-part taxon-name-part-type="genus">Polystomoides</tp:taxon-name-part> <tp:taxon-name-part taxon-name-part-type="species">nelsoni</tp:taxon-name-part></tp:taxon-name></italic> sp. n. <bold>A</bold> large hamuli from the holotype and paratypes <bold>B</bold> small hamuli from holotype and paratype <bold>C</bold> marginal hooklets 1 <bold>D</bold> marginal hooklets 2–8. Scale bars: 50 µm (<bold>A, B</bold>); 20 µm (<bold>C, D</bold>).</p></caption><graphic xmlns:xlink="http://www.w3.org/1999/xlink" xlink:href="zookeys-539-001-g002.jpg" position="float" orientation="portrait" xlink:type="simple" id="oo_65750.jpg"/></fig><!--PageBreak--></tp:treatment-sec><tp:treatment-sec sec-type="Remarks"><title>Remarks.</title><p><italic><tp:taxon-name><tp:taxon-name-part taxon-name-part-type="genus">Polystomoides</tp:taxon-name-part> <tp:taxon-name-part taxon-name-part-type="species">nelsoni</tp:taxon-name-part></tp:taxon-name></italic> sp. n. differs from other <italic><tp:taxon-name><tp:taxon-name-part taxon-name-part-type="genus">Polystomoides</tp:taxon-name-part></tp:taxon-name></italic> species by a combination of characters. With a body length of 5.707 (3.052–7.378), <italic><tp:taxon-name><tp:taxon-name-part taxon-name-part-type="genus">Polystomoides</tp:taxon-name-part> <tp:taxon-name-part taxon-name-part-type="species">nelsoni</tp:taxon-name-part></tp:taxon-name></italic> sp. n. is longer than <italic><tp:taxon-name><tp:taxon-name-part taxon-name-part-type="genus">Polystomoides</tp:taxon-name-part> <tp:taxon-name-part taxon-name-part-type="species">megaovum</tp:taxon-name-part></tp:taxon-name></italic> (2.910), <italic><tp:taxon-name><tp:taxon-name-part taxon-name-part-type="genus">Polystomoides</tp:taxon-name-part> <tp:taxon-name-part taxon-name-part-type="species">asiaticus</tp:taxon-name-part></tp:taxon-name></italic> (4.600), <italic><tp:taxon-name><tp:taxon-name-part taxon-name-part-type="genus">Polystomoides</tp:taxon-name-part> <tp:taxon-name-part taxon-name-part-type="species">siebenrockiella</tp:taxon-name-part></tp:taxon-name></italic> (3.580) and <italic><tp:taxon-name><tp:taxon-name-part taxon-name-part-type="genus">Polystomoides</tp:taxon-name-part> <tp:taxon-name-part taxon-name-part-type="species">uruguayensis</tp:taxon-name-part></tp:taxon-name></italic> (2.560–2.650). However, <italic><tp:taxon-name><tp:taxon-name-part taxon-name-part-type="genus">Polystomoides</tp:taxon-name-part> <tp:taxon-name-part taxon-name-part-type="species">nelsoni</tp:taxon-name-part></tp:taxon-name></italic> sp. n. has a shorter body length when compared to <italic><tp:taxon-name><tp:taxon-name-part taxon-name-part-type="genus">Polystomoides</tp:taxon-name-part> <tp:taxon-name-part taxon-name-part-type="species">australiensis</tp:taxon-name-part></tp:taxon-name></italic> (6.193), <italic><tp:taxon-name><tp:taxon-name-part taxon-name-part-type="genus">Polystomoides</tp:taxon-name-part> <tp:taxon-name-part taxon-name-part-type="species">fuquesi</tp:taxon-name-part></tp:taxon-name></italic> (7.480–7.550), <italic><tp:taxon-name><tp:taxon-name-part taxon-name-part-type="genus">Polystomoides</tp:taxon-name-part> <tp:taxon-name-part taxon-name-part-type="species">godavarii</tp:taxon-name-part></tp:taxon-name></italic> (4.200–8.030) and <italic><tp:taxon-name><tp:taxon-name-part taxon-name-part-type="genus">Polystomoides</tp:taxon-name-part> <tp:taxon-name-part taxon-name-part-type="species">ludhianae</tp:taxon-name-part></tp:taxon-name></italic> (6.640–10.060). In terms of the length and width of the haptor, <italic><tp:taxon-name><tp:taxon-name-part taxon-name-part-type="genus">Polystomoides</tp:taxon-name-part> <tp:taxon-name-part taxon-name-part-type="species">nelsoni</tp:taxon-name-part></tp:taxon-name></italic> sp. n. (1.310 × 1.931) differs from <italic><tp:taxon-name><tp:taxon-name-part taxon-name-part-type="genus">Polystomoides</tp:taxon-name-part> <tp:taxon-name-part taxon-name-part-type="species">megaovum</tp:taxon-name-part></tp:taxon-name></italic> (620 × 880), <italic><tp:taxon-name><tp:taxon-name-part taxon-name-part-type="genus">Polystomoides</tp:taxon-name-part> <tp:taxon-name-part taxon-name-part-type="species">asiaticus</tp:taxon-name-part></tp:taxon-name></italic> (1.100 × 1.700), <italic><tp:taxon-name><tp:taxon-name-part taxon-name-part-type="genus">Polystomoides</tp:taxon-name-part> <tp:taxon-name-part taxon-name-part-type="species">siebenrockiella</tp:taxon-name-part></tp:taxon-name></italic> (780 × 1.060), <italic><tp:taxon-name><tp:taxon-name-part taxon-name-part-type="genus">Polystomoides</tp:taxon-name-part> <tp:taxon-name-part taxon-name-part-type="species">australiensis</tp:taxon-name-part></tp:taxon-name></italic> (1.353 × 2.190) and <italic><tp:taxon-name><tp:taxon-name-part taxon-name-part-type="genus">Polystomoides</tp:taxon-name-part> <tp:taxon-name-part taxon-name-part-type="species">godavarii</tp:taxon-name-part></tp:taxon-name></italic> (1.120–1.620 × 1.250–1.710).</p><!--PageBreak--></tp:treatment-sec></tp:taxon-treatment>
